# Supplementary material for: Biomarker panels for improved risk prediction and enhanced biological insights in patients with atrial fibrillation
Source: Nat Commun. 2025 Jul 31;16:7042. doi: 10.1038/s41467-025-62218-7 (PMC12313968; doi:10.1038/s41467-025-62218-7)
Supplement: Supplementary file 4 — Source Data [file 41467_2025_62218_MOESM4_ESM.xlsx]

## Sheet: Figure_2_A
Variable	Partial χ2-df
Age	59.2805
hsTropT	19.9087
NT-proBNP	18.1386
GDF-15	15.6848
Heart failure	14.512
ALAT	12.2092
Prior stroke/TIA	11.5281
CAD	11.4539
Diabetes	10.6637
IL-6	9.12124
D-dimer	6.62337
Smoker	2.72771
Sex	2.66227
ANG-2	2.15638
CKD	1.02018
SBP	0.047458
BMI	0.0308873

## Sheet: Figure_2_B
Variable	Partial χ2-df
Age	55.0035
NT-proBNP	49.5848
GDF-15	47.2774
Heart failure	29.8214
hsTropT	18.1427
eGFR	15.4512
BMI	10.2655
CKD	5.81836
Sex	5.13158
ALAT	4.67523
Prior stroke/TIA	4.42994
IGFBP-7	4.4083
Diabetes	3.11067
Smoker	2.72989
CAD	2.6632
SBP	0.0197889

## Sheet: Figure_2_C
Variable	Partial χ2-df
Age	35.9688
GDF-15	11.6441
BMI	8.1201
hsTropT	5.99236
eGFR	5.44543
IL-6	4.24944
CKD	4.14755
IGFBP-7	3.90684
Heart failure	0.927965
SBP	0.926179
Sex	0.499745
Smoker	0.386752
Prior stroke/TIA	0.230623
Diabetes	0.0333629
CAD	0.000124082

## Sheet: Figure_2_D
Variable	Partial χ2-df
Prior stroke/TIA	25.1416
Age	22.1756
NT-proBNP	21.2172
IL-6	4.52309
ALAT	2.47022
OPN	2.40262
Diabetes	2.2477
SBP	0.965302
Sex	0.807728
Heart failure	0.506865
BMI	0.441763
Smoker	0.161864
CKD	0.0808804
CAD	0.0253199

## Sheet: Figure_2_E
Variable	Partial χ2-df
NT-proBNP	19.854
Prior stroke/TIA	16.6951
AGE	15.4974
Diabetes	5.26963
OPN	3.63844
ALAT	2.89019
SBP	0.963778
Heart failure	0.790125
Smoker	0.520003
BMI	0.470005
CAD	0.288629
CKD	0.25336
Sex	0.0867626

## Sheet: Figure_2_F
Variable	Partial χ2-df
CAD	24.9248
Age	7.02149
IL-6	4.67061
Diabetes	4.02686
hsTropT	3.90781
BMI	1.92188
CKD	1.66143
SBP	1.63162
Smoker	1.35724
Prior stroke/TIA	0.419839
Heart failure	0.243222
Sex	0.115477

## Sheet: Figure_2_G
Variable	Partial χ2-df
Age	79.3847
NT-proBNP	32.8982
hsTropT	28.9195
GDF-15	27.4802
Heart failure	22.859
ALAT	14.3767
Diabetes	13.7195
IL-6	11.6466
CAD	7.9654
Prior stroke/TIA	5.85357
CKD	4.27692
D-dimer	3.09988
Sex	2.7646
SBP	2.01779
Smoker	1.50507
BMI	0.046989

## Sheet: Figure_2_H
Variable	Partial χ2-df
Age	115.541
GDF-15	45.848
IL-6	27.5395
hsTropT	21.7185
Diabetes	17.8216
NT-proBNP	15.6074
Heart failure	13.7888
Smoker	11.1427
ALAT	10.5806
Prior stroke/TIA	6.74159
IGFBP-7	5.95289
D-dimer	5.54799
CKD	3.03104
Sex	2.34474
CAD	1.8673
SBP	1.03971
BMI	0.477228
OPN	0.128207

## Sheet: Figure_2_I
Variable	Partial χ2-df
Age	57.7774
GDF-15	18.5391
IL-6	4.50137
Heart failure	4.16789
SBP	3.33837
IGFBP-7	3.24581
Prior stroke/TIA	3.19466
Diabetes	1.5803
NT-proBNP	1.57143
Smoker	1.17025
CAD	0.747212
Sex	0.623709
BMI	0.188007
CKD	0.00960059

## Sheet: Figure_2_J
Variable	Partial χ2-df
Age	34.0806
GDF-15	14.5714
NT-proBNP	6.04568
Heart failure	4.96155
Diabetes	3.50151
Smoker	2.77228
CKD	2.63383
Sex	2.41999
IL-6	2.2987
SBP	2.18736
Prior stroke/TIA	2.08364
BMI	2.01423
CAD	0.595499

[truncated: 3 more sheets: Supplementary Figure_3_A, Supplementary Figure_3_B, Supplementary Figure_3_C]
